# Supplementary material for: Genome-Wide Association Study on the Estimated Breeding Values for Udder and Longevity and the Candidate Genes in Holstein-Friesian Cows in Hungary
Source: Animals (Basel). 2025 Dec 26;16(1):73. doi: 10.3390/ani16010073 (PMC12784974; doi:10.3390/ani16010073)
Supplement: Supplementary file 1 [file animals-16-00073-s001.zip]

Archive with 1 entries (1 files):
- animals-4003290-supplementary.xlsx
