# Supplementary material for: Genome-Wide Association Study on the Estimated Breeding Values for Udder and Longevity and the Candidate Genes in Holstein-Friesian Cows in Hungary
Source: Animals (Basel). 2025 Dec 26;16(1):73. doi: 10.3390/ani16010073 (PMC12784974; doi:10.3390/ani16010073)
Supplement: Supplementary file 1 [file animals-16-00073-s001.zip › animals-4003290-supplementary.xlsx]

## Sheet: Table S1
	Table S1. The names of the markers associated with udder (U) and longevity (L) EBVs, their genomic positions (B. taurus genome build ARS-UCD1.2), and the closest genes (symbol) to these markers (within 1 million base pairs).
Marker	Chr.	Position	U	L	Closest Gene	Gene name	Marker distance to the closest gene, upstream	Marker distance to the closest gene, downstream
	1	131112876	+		CLDN18	Claudin 18
EuroG10K_BovineHD0100037711	1	131328286	+				215410	43629
	1	131371915	+		SOX14	SRY-Box 14
	2	128563980	+		GRHL3	Grainyhead Like Transcription Factor 3
ARS-BFGL-NGS-3925	2	128718214	+				154234	277
	2	128718491	+		IFNLR1	Interferon Lambda Receptor 1
Hapmap61059-rs29019426	2	128750743	+				32252	2979
	2	128753722	+		IL22RA1	Interleukin 22 Receptor Subunit Alpha 1
	2	133201059	+		CAPZB	Capping Actin Protein Of Muscle Z-line Subunit Beta
ARS-BFGL-NGS-109758	2	133303352	+				102293	60297
	2	133363649	+		AKR7A2	Aldo-Keto Reductase Family 7 Member A2
	2	133452094	+		UBR4	Ubiquitin Protein Ligase E3 Component N-Recognin 4
ARS-BFGL-NGS-22691	2	133467792	+				15698	237870
Hapmap29143-BTA-134433	2	133512415	+				60321	193247
	2	133705662	+		IFFO2	Intermediate Filament Family Orphan 2
BTB-00555748	4	55064396		+				256143
BTB-01738708	4	55247076		+				73463
	4	55320539	+	+	GPR85	G Protein-coupled Receptor 85
	4	55467603	+	+	BMT2	Base Methyltransferase of 25s RRNA 2 Homolog
	4	55560286	+	+	TMEM168	Transmembrane Protein 168
	4	55849062	+	+	LSMEM1	Leucine Rich Single-Pass Membrane Protein 1
	4	55863957	+	+	IFRD1	Interferon Related Developmental Regulator 1
	4	55985103	+	+	ZNF277	Zinc Finger Protein 277
	4	56119690	+	+	DOCK4	Dedicator Of Cytokinesis 4
ARS-BFGL-NGS-111478	4	56212197	+				92507	548981
	4	56761178	+		IMMP2L	Inner Mitochondrial Membrane Peptidase Subunit 2
	4	103295503	+		TBXAS1	Thromboxane A Synthase 1
Hapmap49722-BTA-72000	4	103359434	+				63931	112812
ARS-BFGL-NGS-115725	4	103388731	+
	4	103472246	+		PARP12	Poly(ADP-Ribose) Polymerase Family Member 12
	4	103527016	+		KDM7A	Lysine Demethylase 7a
ARS-BFGL-NGS-24686	4	103589653	+
ARS-BFGL-NGS-111427	4	103683799	+				156783	109918
	4	103793717	+		RAB19	Member RAS Oncogene Family
	4	104264740	+		MRPS33	Mitochondrial Ribosomal Protein s33
ARS-BFGL-NGS-71972	4	104521615	+
ARS-BFGL-NGS-15480	4	104554874	+				290134	246995
	4	104801869	+		AGK	Acylglycerol Kinase
	4	109425569	+		CNTNAP2	Contactin Associated Protein Like 2
Hapmap34027-BES1_Contig459_655	4	111148338	+					782635
	4	111930973	+		CUL1	Cullin 1
BTB-01421204	5	2371482		+
	5	85456814	+		SOX5	SRY-Box 5
ARS-BFGL-NGS-111850	5	86091871	+				635057
	5	112396221		+	RANGAP1	Ran GTPase Activating Protein 1
ARS-USMARC-Parent-DQ468384-rs29003967	5	112616318		+			220097	742
	5	112617060		+	POLR3H	RNA Polymerase III Subunit H
ARS-BFGL-NGS-15123	5	112799742		+			182682
	8	53179172		+	VPS13A	Vacuolar Protein Sorting 13 Homolog A
ARS-BFGL-NGS-83067	8	53867972		+			688800
	9	85670279	+		SASH1	SAM and SH3 Domain Containing 1
ARS-BFGL-NGS-43711	9	85975962	+				305683	34523
	9	86010485	+		UST	Uronyl 2-Sulfotransferase
	9	91881031	+		CLDN20	Claudin 20
EuroG10K_BovineHD0900026420	9	91987498	+				106467	11281
EuroG10K_BovineHD0900026423	9	91992541	+				111510	6238
EuroG10K_BovineHD0900026424	9	91996002	+				114971	2777
	9	91998779	+		NOX3	NADPH Oxidase 3
BTA-118786-no-rs	11	35939393	+
ARS-BFGL-NGS-86487	11	36218393	+					957670
	11	37176063	+		SPTBN1	Spectrin Beta Non-Erythrocytic 1
DB-700-seq-rs110024543	11	37371846	+				195783	63528
	11	37435374	+		EML6	Echinoderm Microtubule Associated Protein Like 6
	13	56613455		+	SYCP2	Synaptonemal Complex Protein 2
ARS-BFGL-NGS-11692	13	56782743		+			169288	564652
	13	57347395		+	PRELID3B	PRELI Domain Containing 3B
Hapmap26598-BTC-062212	14	7134932		+
ARS-BFGL-BAC-20016	15	60261924	+
EuroGMD_DEN_QGG_16_32194435	16	31439838		+				762049
ARS-BFGL-NGS-42365	16	31618949		+				582938
	16	32201887		+	EFCAB2	EF-Hand Calcium Binding Domain 2
BTB-00632794	16	33370308		+
BTB-00632811	16	33417238		+
ARS-BFGL-NGS-106628	16	34396924		+				772674
ARS-BFGL-NGS-100932	16	34451175		+				718423
	16	35169598		+	OPN3	Opsin 3
BTB-01234565	16	35817432		+			647834
Hapmap41251-BTA-38757	16	36254312		+
ARS-BFGL-NGS-29412	16	36287126		+
BTA-38725-no-rs	16	36387762		+				984492
	16	37372254		+	SELE	Selectin E
ARS-BFGL-NGS-22813	18	25008251	+					1548
	18	25009799	+		NLRC5	NLR Family CARD Domain Containing 5
ARS-BFGL-NGS-109756	18	25899472	+
	18	26429233	+		SLC38A7	Solute Carrier Family 38 Member 7	529761
	19	23680389		+	RAP1GAP2	RAP1 GTPase Activating Protein 2
SNP_1KG_19_23816722	19	23816722		+
	19	24239068			TRPV3	Transient Receptor Potential Cation Channel Subfamily V Member 3
	19	36102401	+		CACNA1G	Calcium Voltage-Gated Channel Subunit Alpha1 G
EuroGMD_DEN_QGG_19_36909865	19	36279940	+				177539	18553
	19	36298493	+		EME1	Essential Meiotic Structure-Specific Endonuclease 1
EuroGMD_DEN_QGG_19_36937404	19	36307479	+				8986	888429
EuroGMD_DEN_QGG_19_36947453	19	36317528	+				19035	878380
	19	37195908	+		PHB	Prohibitin
	21	21635601		+	NGRN	Neugrin Neurite Outgrowth Associated
ARS-BFGL-NGS-30365	21	22243017		+			607416	723136
ARS-BFGL-NGS-117285	21	22265342		+			629741	700811
ARS-BFGL-NGS-114226	21	22304387		+			668786	661766
ARS-BFGL-NGS-14046	21	22852264		+				113889
ARS-BFGL-NGS-108758	21	22898632		+				67521
DB-1208-seq-rs110049793	21	22926291		+				39862
	21	22966153		+	AP3B2	Adaptor Related Protein Complex 3 Subunit Beta 2
Hapmap38236-BTA-55228	22	10467984	+
Hapmap49219-BTA-55225	22	10558910	+
DB-1359-seq-rs110803069	25	8599485	+
ARS-BFGL-NGS-42964	25	8909159	+
DB-1360-seq-rs209312791	25	10789728	+
ARS-BFGL-NGS-53189	25	12724331	+
	X	2680446		+	DOCK11	Dedicator Of Cytokinesis 11
BTA-30627-no-rs	X	2891451		+			211005	277376
	X	3168827		+	IL13RA1	Interleukin 13 Receptor Subunit Alpha 1
	X	3623768		+	PGRMC1	Progesterone Receptor Membrane Component 1
ARS-BFGL-NGS-11681	X	3777177		+			153409	24000
	X	3801177		+	SLC25A43	Solute Carrier Family 25 Member 43
	X	125750192		+	NHS	NHS Actin Remodeling Regulator
BTA-65367-no-rs	X	125802051		+			51859	486829
	X	126288880		+	REPS2	RALBP1 Associated Eps Domain Containing 2

## Sheet: Table S2
	Table S2. SNP markers associated with EBVudder (U), and EBVlongevity (L). + sign indicate which row (marker) is associated with the corresponding trait (U or L). The Fst_marker columns are the genetic distance of the markers, Linear Regression -log10(p) columns are the transformed p values calculated via linear regression, Regression Beta is the effect size on a particular trait revealing both th…
					Fst_marker		Linear Regression -log10(p)		Regression Beta		LinRegFDR		Htype -log10(p)		HtypeFDR
Marker	Chr.	Position	U	L	U	L	U	L	U	L	U	L	U	L	U	L
EuroG10K_BovineHD0100037711	1	131,328,286	+		0.0916546		8.24104		-0.218199		7.55879e-06		8.13526		1.83982e-05
ARS-BFGL-NGS-3925	2	128,718,214	+		0.0908332		8.08952		-0.220613		1.02488e-05		11.3436		5.54247e-07
Hapmap61059-rs29019426	2	128,750,743	+		0.108713		10.2247		-0.248285		3.83749e-07		11.3436		5.54247e-07
ARS-BFGL-NGS-109758	2	133,303,352	+		0.0942679		8.27328		-0.22428		7.35232e-06		8.11977		1.86824e-05
ARS-BFGL-NGS-22691	2	133,467,792	+		0.0921663		8.62681		-0.224078		4.14598e-06		8.31025		1.52146e-05
Hapmap29143-BTA-134433	2	133,512,415	+		0.089678		8.44082		-0.222145		5.83216e-06		8.31025		1.52146e-05
BTB-00555748	4	55,064,396		+		0.0808745		7.37502		-0.266353		5.81668e-05		7.36615		0.000165906
BTB-01738708	4	55,247,076		+		0.0842324		7.56729		-0.274869		4.61503e-05		7.20068		0.000195513
ARS-BFGL-NGS-111478	4	56,212,197	+		0.0891279		8.05632		-0.236005		1.08275e-05		8.06173		1.98859e-05
Hapmap49722-BTA-72000	4	103,359,434	+		0.0989484		9.12535		-0.251022		2.89406e-06		9.35179		3.88465e-06
ARS-BFGL-NGS-115725	4	103,388,731	+		0.106409		10.5535		-0.271896		2.31388e-07		9.35179		3.88465e-06
ARS-BFGL-NGS-24686	4	103,589,653	+		0.0993229		10.4252		0.269228		2.72044e-07		8.63088		9.86256e-06
ARS-BFGL-NGS-111427	4	103,683,799	+		0.118779		10.5971		-0.282529		2.44177e-07		8.63088		9.86256e-06
ARS-BFGL-NGS-71972	4	104,521,615	+		0.0990588		9.11634		-0.24809		2.77003e-06		10.2366		1.3295e-06
ARS-BFGL-NGS-15480	4	104,554,874	+		0.113205		11.2802		-0.267953		1.01309e-07		10.2366		1.3295e-06
Hapmap34027-BES1_Contig459_655	4	111,148,338	+		0.106009		9.0848		-0.247613		2.80348e-06		9.34982		3.81162e-06
BTB-01421204	5	2,371,482		+		0.0799621		7.78422		0.28694		3.80876e-05		7.14953		0.000212738
ARS-BFGL-NGS-111850	5	86,091,871	+		0.0954916		8.798		-0.232374		3.68984e-06		8.25677		1.61157e-05
ARS-USMARC-Parent-DQ468384-rs29003967	5	112,616,318		+		0.0779734		7.51262		0.204486		4.80985e-05		8.72399		3.00625e-05
ARS-BFGL-NGS-15123	5	112,799,742		+		0.0910392		8.34573		-0.272542		1.86675e-05		8.59449		3.32729e-05
ARS-BFGL-NGS-83067	8	53,867,972		+		0.0865456		8.14046		-0.471626		2.62042e-05		7.36828		0.000166853
ARS-BFGL-NGS-43711	9	85,975,962	+		0.117241		9.75385		0.297955		8.50969e-07		10.7117		1.42455e-06
EuroG10K_BovineHD0900026420	9	91,987,498	+		0.101641		8.00946		-0.196935		1.13376e-05		9.55154		3.32267e-06
EuroG10K_BovineHD0900026423	9	91,992,541	+		0.106238		8.75148		0.228571		3.8028e-06		9.55154		3.32267e-06
EuroG10K_BovineHD0900026424	9	91,996,002	+		0.101483		8.29127		0.227056		7.40655e-06		9.04347		5.02779e-06
BTA-118786-no-rs	11	35,939,393	+		0.121735		11.228		0.301562		8.56915e-08		9.85974		2.20256e-06
ARS-BFGL-NGS-86487	11	36,218,393	+		0.1358		12.3094		0.315462		1.42077e-08		11.5915		9.39496e-07
DB-700-seq-rs110024543	11	37,371,846	+		0.0900475		8.72936		0.271222		3.85859e-06		8.07449		1.95547e-05
ARS-BFGL-NGS-11692	13	56,782,743		+		0.0866021		8.03329		0.218281		2.82426e-05		7.24963		0.000187375
Hapmap26598-BTC-062212	14	7,134,932		+		0.0762055		7.21242		0.207058		7.55849e-05		10.1887		7.90552e-06
ARS-BFGL-BAC-20016	15	60,261,924	+		0.100908		9.73424		-0.243072		8.21801e-07		8.4867		1.22032e-05
EuroGMD_DEN_QGG_16_32194435	16	31,439,838		+		0.107386		9.63353		-0.239952		2.24527e-06		9.55738		1.69125e-05
ARS-BFGL-NGS-42365	16	31,618,949		+		0.0828156		7.48253		-0.200802		5.01917e-05		9.54796		1.29624e-05
BTB-00632794	16	33,370,308		+		0.117574		10.5958		-0.236997		7.34768e-07		9.69809		1.46784e-05
BTB-00632811	16	33,417,238		+		0.111894		9.86995		-0.230916		1.95405e-06		9.69809		1.46784e-05
ARS-BFGL-NGS-106628	16	34,396,924		+		0.0871061		7.99555		0.245042		2.9266e-05		8.3389		4.30298e-05
ARS-BFGL-NGS-100932	16	34,451,175		+		0.0830013		7.70598		0.237858		3.93164e-05		7.82564		9.77037e-05
BTB-01234565	16	35,817,432		+		0.0794579		7.5605		0.204899		4.55386e-05		9.12877		1.60147e-05
Hapmap41251-BTA-38757	16	36,254,312		+		0.102074		9.76341		0.253181		1.99788e-06		8.14512		6.24269e-05
ARS-BFGL-NGS-29412	16	36,287,126		+		0.0927512		9.44952		0.247063		2.93985e-06		8.14512		6.24269e-05
BTA-38725-no-rs	16	36,387,762		+		0.0717459		7.05356		-0.229098		9.66294e-05		7.29649		0.000185031
ARS-BFGL-NGS-22813	18	25,008,251	+		0.0978399		9.0184		0.235328		2.92277e-06		8.64086		9.75059e-06
ARS-BFGL-NGS-109756	18	25,899,472	+		0.101674		8.65758		0.213773		3.98306e-06		9.31399		3.78708e-06
SNP_1KG_19_23816722	19	23,816,722		+		0.0790226		7.16032		0.198498		8.17387e-05		7.09011		0.000225451
EuroGMD_DEN_QGG_19_36909865	19	36,279,940	+		0.0910856		8.72886		0.260001		3.72987e-06		8.26462		1.6346e-05
EuroGMD_DEN_QGG_19_36937404	19	36,307,479	+		0.0910856		8.72886		0.260001		3.60554e-06		8.26462		1.6346e-05
EuroGMD_DEN_QGG_19_36947453	19	36,317,528	+		0.094023		8.97459		0.263699		2.92509e-06		8.26462		1.6346e-05
ARS-BFGL-NGS-30365	21	22,243,017		+		0.0921966		8.26648		0.208629		2.09113e-05		8.68207		3.04601e-05
ARS-BFGL-NGS-117285	21	22,265,342		+		0.0870223		8.54118		-0.220522		1.38863e-05		8.68207		3.04601e-05
ARS-BFGL-NGS-114226	21	22,304,387		+		0.0870223		8.54118		-0.220522		1.28181e-05		8.35145		4.29045e-05
ARS-BFGL-NGS-14046	21	22,852,264		+		0.0855444		8.07229		-0.22604		2.72513e-05		7.25217		0.000187995
ARS-BFGL-NGS-108758	21	22,898,632		+		0.0757115		7.41566		-0.207654		5.42625e-05		7.25217		0.000187995
DB-1208-seq-rs110049793	21	22,926,291		+		0.0729103		7.31092		-0.208976		6.58507e-05		7.25217		0.000187995
Hapmap38236-BTA-55228	22	10,467,984	+		0.0854831		8.67245		-0.242196		3.97313e-06		8.24822		1.5809e-05
Hapmap49219-BTA-55225	22	10,558,910	+		0.0896768		8.61793		-0.234268		4.10713e-06		8.24822		1.5809e-05
DB-1359-seq-rs110803069	25	8,599,485	+		0.0913461		8.30388		0.222244		7.37918e-06		9.31398		3.70831e-06
ARS-BFGL-NGS-42964	25	8,909,159	+		0.11812		11.2269		0.26714		6.87271e-08		10.4951		1.30327e-06
DB-1360-seq-rs209312791	25	10,789,728	+		0.0941548		8.76366		0.232205		3.83982e-06		8.70492		8.82393e-06
ARS-BFGL-NGS-53189	25	12,724,331	+		0.0930754		8.35982		0.239097		6.83802e-06		8.09155		1.94158e-05
BTA-30627-no-rs	X	2,891,451		+		0.0745786		7.27373		-0.204945		7.01084e-05		8.85458		2.55931e-05
ARS-BFGL-NGS-11681	X	3,777,177		+		0.116217		9.93458		-0.235662		2.24516e-06		8.66053		3.07775e-05
BTA-65367-no-rs	X	125,802,051		+		0.0804488		7.9385		0.216551		3.03408e-05		8.02123		7.42017e-05

## Sheet: Table S3
	Table S3. SNP markers associated with EBVudder (U) and EBVlongevity (L). + sign indicate which row (marker) is associated with the corresponding trait (U or L). In each EBV category (U and L) the nucleotide of minor and major alleles are presented together with their regression beta values. Negative values of regression beta are signed by red horizontal bars, positive values are signed by blue an…
Marker	Chr.	Position	U	L		U				L			U	L
							frequencies				frequencies		Regression Beta
					minor (test allele)	major allele	minor	major	minor (test allele)	major allele	minor	major
EuroG10K_BovineHD0100037711	1	131,328,286	+		G	A	0.430473	0.569527					-0.218199
ARS-BFGL-NGS-3925	2	128,718,214	+		A	C	0.350877	0.649123					-0.220613
Hapmap61059-rs29019426	2	128,750,743	+		A	C	0.410819	0.589181					-0.248285
ARS-BFGL-NGS-109758	2	133,303,352	+		A	G	0.333333	0.666667					-0.22428
ARS-BFGL-NGS-22691	2	133,467,792	+		G	A	0.466374	0.533626					-0.224078
Hapmap29143-BTA-134433	2	133,512,415	+		A	T	0.467836	0.532164					-0.222145
BTB-00555748	4	55,064,396		+					A	G	0.160563	0.839437		-0.266353
BTB-01738708	4	55,247,076		+					A	G	0.164244	0.835756		-0.274869
ARS-BFGL-NGS-111478	4	56,212,197	+		G	A	0.27924	0.72076					-0.236005
Hapmap49722-BTA-72000	4	103,359,434	+		A	G	0.292398	0.707602					-0.251022
ARS-BFGL-NGS-115725	4	103,388,731	+		C	A	0.327485	0.672515					-0.271896
ARS-BFGL-NGS-24686	4	103,589,653	+		A	C	0.380117	0.619883					0.269228
ARS-BFGL-NGS-111427	4	103,683,799	+		A	G	0.241228	0.758772					-0.282529
ARS-BFGL-NGS-71972	4	104,521,615	+		A	G	0.308824	0.691176					-0.24809
ARS-BFGL-NGS-15480	4	104,554,874	+		A	T	0.416667	0.583333					-0.267953
Hapmap34027-BES1_Contig459_655	4	111,148,338	+		A	G	0.272059	0.727941					-0.247613
BTB-01421204	5	2,371,482		+	G	C			G	C	0.160969	0.839031		0.28694
ARS-BFGL-NGS-111850	5	86,091,871	+		G	A	0.366959	0.633041					-0.232374
ARS-USMARC-Parent-DQ468384-rs29003967	5	112,616,318		+					C	A	0.446479	0.553521		0.204486
ARS-BFGL-NGS-15123	5	112,799,742		+					A	G	0.182203	0.817797		-0.272542
ARS-BFGL-NGS-83067	8	53,867,972		+					A	G	0.0521127	0.947887		-0.471626
ARS-BFGL-NGS-43711	9	85,975,962	+		G	A	0.169591	0.830409					0.297955
EuroG10K_BovineHD0900026420	9	91,987,498	+		G	A	0.46345	0.53655					-0.196935
EuroG10K_BovineHD0900026423	9	91,992,541	+		G	A	0.305556	0.694444					0.228571
EuroG10K_BovineHD0900026424	9	91,996,002	+		G	A	0.308735	0.691265					0.227056
BTA-118786-no-rs	11	35,939,393	+		A	G	0.235207	0.764793					0.301562
ARS-BFGL-NGS-86487	11	36,218,393	+		A	G	0.22076	0.77924					0.315462
DB-700-seq-rs110024543	11	37,371,846	+		A	G	0.232456	0.767544					0.271222
ARS-BFGL-NGS-11692	13	56,782,743		+					C	A	0.344633	0.655367		0.218281
Hapmap26598-BTC-062212	14	7,134,932		+					G	A	0.34887	0.65113		0.207058
ARS-BFGL-BAC-20016	15	60,261,924	+		C	A	0.492647	0.507353					-0.243072
EuroGMD_DEN_QGG_16_32194435	16	31,439,838		+					A	C	0.320621	0.679379		-0.239952
ARS-BFGL-NGS-42365	16	31,618,949		+					G	A	0.402542	0.597458		-0.200802
BTB-00632794	16	33,370,308		+					C	G	0.441926	0.558074		-0.236997
BTB-00632811	16	33,417,238		+					A	G	0.432665	0.567335		-0.230916
ARS-BFGL-NGS-106628	16	34,396,924		+					A	G	0.227401	0.772599		0.245042
ARS-BFGL-NGS-100932	16	34,451,175		+					A	C	0.23662	0.76338		0.237858
BTB-01234565	16	35,817,432		+					C	A	0.426761	0.573239		0.204899
Hapmap41251-BTA-38757	16	36,254,312		+					G	A	0.301408	0.698592		0.253181
ARS-BFGL-NGS-29412	16	36,287,126		+					A	G	0.360169	0.639831		0.247063
BTA-38725-no-rs	16	36,387,762		+					C	A	0.328267	0.671733		-0.229098
ARS-BFGL-NGS-22813	18	25,008,251	+		A	G	0.372434	0.627566					0.235328
ARS-BFGL-NGS-109756	18	25,899,472	+		G	A	0.460526	0.539474					0.213773
SNP_1KG_19_23816722	19	23,816,722		+	A	C			A	C	0.382436	0.617564		0.198498
EuroGMD_DEN_QGG_19_36909865	19	36,279,940	+		A	G	0.258772	0.741228					0.260001
EuroGMD_DEN_QGG_19_36937404	19	36,307,479	+		A	G	0.258772	0.741228					0.260001
EuroGMD_DEN_QGG_19_36947453	19	36,317,528	+		G	C	0.25731	0.74269					0.263699
ARS-BFGL-NGS-30365	21	22,243,017		+					G	A	0.422535	0.577465		0.208629
ARS-BFGL-NGS-117285	21	22,265,342		+					G	A	0.461972	0.538028		-0.220522
ARS-BFGL-NGS-114226	21	22,304,387		+					G	A	0.461972	0.538028		-0.220522
ARS-BFGL-NGS-14046	21	22,852,264		+					A	G	0.309859	0.690141		-0.22604
ARS-BFGL-NGS-108758	21	22,898,632		+					A	G	0.417847	0.582153		-0.207654
DB-1208-seq-rs110049793	21	22,926,291		+					G	A	0.397183	0.602817		-0.208976
Hapmap38236-BTA-55228	22	10,467,984	+		C	A	0.369883	0.630117					-0.242196
Hapmap49219-BTA-55225	22	10,558,910	+		G	A	0.372807	0.627193					-0.234268
DB-1359-seq-rs110803069	25	8,599,485	+		A	G	0.387097	0.612903					0.222244
ARS-BFGL-NGS-42964	25	8,909,159	+		A	G	0.364035	0.635965					0.26714
DB-1360-seq-rs209312791	25	10,789,728	+		G	A	0.374269	0.625731					0.232205
ARS-BFGL-NGS-53189	25	12,724,331	+		A	G	0.282164	0.717836					0.239097
BTA-30627-no-rs	X	2,891,451		+					A	G	0.431818	0.568182		-0.204945
ARS-BFGL-NGS-11681	X	3,777,177		+					G	A	0.325352	0.674648		-0.235662
BTA-65367-no-rs	X	125,802,051		+					A	G	0.409348	0.590652		0.216551

## Sheet: Table S4
	Table S4. List of closest genes to SNPs associated with EBVudder, their properties and species investigated in the cited literature. The order of SNPs follows the position they occupy on the chromosome. The referenced literature is under the table.
Gene	Properties	Species
CLDN18	Upregulated in different types of cancer, used as targets for treating patients with gastric and pancreatic cancers [1]	Human
SOX14	A candidate gene for limb defects, congenital syndromes [2]. Shows similarity across species [3].	Human, Goat, Cattle, Rat
GRHL3	Deficiency throughout embryonic development was associated with apposition of the frontal and parietal bones [4].	Mouse
IFNLR1	Crucial in the immunological mechanism at the epithelial level (respiratory and gastrointestinal tracts), and protective against pathogens such as Toxoplasma gondii [5].	Mouse
IL22RA1	Associated with reproductive and growth traits in the Colombian Creole Blanco Orejinegro [6] and a candidate gene influencing adaptation and economic traits in Shanghai Holstein [7].	Cattle
CAPZB	Associated with resistance to gastrointestinal nematodes [8] and a candidate gene for beef quality traits, especially meat tenderness, in African Ankole [9].	Sheep, Cattle
AKR7A2	The expression under oxidative stress was elevated in bovine embryos [10] and associated with fat and muscle traits in F2 Duroc × Pietrain [11].	Cattle, Pig
UBR4	Has a role in the coordination of immune responses to brucellosis [12].	Goat
IFFO2	A candidate gene for residual body weight gain in Nellore breed [13].	Cattle
IMMP2L	A candidate gene for birth weight and weaning weight in Qianhua Mutton Merino [14].	Sheep
TBXAS1	A candidate gene influencing the color (redness) of meat [15].	Chicken
PARP12	Inhibits the replication of the viruses causing African swine fever and Porcine reproductive and respiratory syndrome [16] and affects the maturation of oocytes in mice [17].	Pig, Mouse
KDM7A	Modulates bone homeostasis and bone mass [18], and its inhibition can exert a protective effect against osteoarthritis [19].	Mouse
RAB19	Correlated positively with milk fat globule size in Holstein [20].	Cattle
MRPS33	Mitochondrial ribosomal proteins have crucial roles in cell functionality. No functional redundancy has been observed so far among the 80 members of this protein family [21].	Mouse
AGK	Overexpression was associated with a high incidence of gastric cancer [22].	Human
CNTNAP2	Suspected involvement in the simultaneous incidence of gastrointestinal dysfunction and autism spectrum disorder [23].	Mouse
CUL1	Aggravated osteoporosis by repressing osteogenesis [24].	Mouse
SOX5	Onvolved in cell differentiation. Copy number variation was associated with withers height in Ashidan yaks [25].	Yak
SASH1	Associated with preeclampsia and high blood pressure in pregnancy [26], and its lower expression is associated with osteosarcoma regulation [27].	Human
UST	Strongly associated with perinatal mortality in dairy and beef cattle [28]. A variant was associated with dementia in humans [29].	Cattle,
		Human
CLDN20	Differentially expressed, associated with periodontitis and immunoglobulin A nephropathy [30].	Human
NOX3	Belongs to the NADPH oxidase family activated by reactive oxygen species [31].	Human, Mouse
SPTBN1	Associated with the protein content of breast muscle [32].	Duck
EML6	Participates in the control of oocyte meiotic division in mice [33]. It is also among the epigenetic loci associated with major depressive disorder in humans [34].	Mouse, Human
NLRC5	Has role in innate immunity, and it has an anti-inflammatory effect in endometriosis [35].	Human
SLC38A7	Associated with the calving interval in the Nellore breed [36]. Has high mRNA abundance in the small intestine of lactating Holstein cows [37]	Cattle
CACNA1G	Encodes the pore-forming α1 subunit of the CaV3.1 calcium channel. Its methylation status is altered in patients with primary osteoarthritis [38].	Human
EME1	An endonuclease involved in coordinating DNA repair [39].	Human
PHB	Promoted bladder cancer aggressiveness [40].	Mouse
	DNA: deoxyribonucleic acid; RNA: ribonucleic acid
1	Katoh, M.; Katoh, M. Claudin 1, 4, 6 and 18 isoform 2 as targets for the treatment of cancer (Review). Int J Mol Med 2024, 54, doi:10.3892/ijmm.2024.5424.
2	Wilmore, H.P.; Smith, M.J.; Wilcox, S.A.; Bell, K.M.; Sinclair, A.H. SOX14 is a candidate gene for limb defects associated with BPES and Mobius syndrome. Hum Genet 2000, 106, 269-276, doi:10.1007/s004390051037.
3	Popovic, J.; Stevanovic, M. Remarkable evolutionary conservation of SOX14 orthologues. J Genet 2009, 88, 15-24, doi:10.1007/s12041-009-0003-4.
4	Goldie, S.J.; Arhatari, B.D.; Anderson, P.; Auden, A.; Partridge, D.D.; Jane, S.M.; Dworkin, S. Mice lacking the conserved transcription factor Grainyhead-like 3 (Grhl3) display increased apposition of the frontal and parietal bones during embryonic development. BMC Dev Biol 2016, 16, 37, doi:10.1186/s12861-016-0136-7.
5	Philip, D.T.; Goins, N.M.; Catanzaro, N.J.; Misumi, I.; Whitmire, J.K.; Atkins, H.M.; Lazear, H.M. Interferon lambda restricts herpes simplex virus skin disease by suppressing neutrophil-mediated pathology. mBio 2024, 15, e0262323, doi:10.1128/mbio.02623-23.
6	Rios, A.C.H.; Nasner, S.L.C.; Londono-Gil, M.; Gonzalez-Herrera, L.G.; Lopez-Herrera, A.; Florez, J.C.R. Genome-wide association study for reproduction traits in Colombian Creole Blanco Orejinegro cattle. Trop Anim Health Prod 2023, 55, 429, doi:10.1007/s11250-023-03847-2.
7	Liu, D.; Chen, Z.; Zhao, W.; Guo, L.; Sun, H.; Zhu, K.; Liu, G.; Shen, X.; Zhao, X.; Wang, Q.; et al. Genome-wide selection signatures detection in Shanghai Holstein cattle population identified genes related to adaption, health and reproduction traits. BMC Genomics 2021, 22, 747, doi:10.1186/s12864-021-08042-x.
8	Thorne, J.W.; Redden, R.; Bowdridge, S.A.; Becker, G.M.; Stegemiller, M.R.; Murdoch, B.M. Genome-Wide Analysis of Sheep Artificially or Naturally Infected with Gastrointestinal Nematodes. Genes (Basel) 2023, 14, doi:10.3390/genes14071342.
9	Taye, M.; Kim, J.; Yoon, S.H.; Lee, W.; Hanotte, O.; Dessie, T.; Kemp, S.; Mwai, O.A.; Caetano-Anolles, K.; Cho, S.; et al. Whole genome scan reveals the genetic signature of African Ankole cattle breed and potential for higher quality beef. BMC Genet 2017, 18, 11, doi:10.1186/s12863-016-0467-1.
10	Sakatani, M.; Bonilla, L.; Dobbs, K.B.; Block, J.; Ozawa, M.; Shanker, S.; Yao, J.; Hansen, P.J. Changes in the transcriptome of morula-stage bovine embryos caused by heat shock: relationship to developmental acquisition of thermotolerance. Reprod Biol Endocrinol 2013, 11, 3, doi:10.1186/1477-7827-11-3.
11	Penagaricano, F.; Valente, B.D.; Steibel, J.P.; Bates, R.O.; Ernst, C.W.; Khatib, H.; Rosa, G.J. Exploring causal networks underlying fat deposition and muscularity in pigs through the integration of phenotypic, genotypic and transcriptomic data. BMC Syst Biol 2015, 9, 58, doi:10.1186/s12918-015-0207-6.
12	Sallam, A.M.; Abou-Souliman, I.; Reyer, H.; Wimmers, K.; Rabee, A.E. New insights into the genetic predisposition of brucellosis and its effect on the gut and vaginal microbiota in goats. Sci Rep 2023, 13, 20086, doi:10.1038/s41598-023-46997-x.
13	Santana, M.H.; Gomes, R.C.; Utsunomiya, Y.T.; Neves, H.H.; Novais, F.J.; Bonin, M.N.; Fukumasu, H.; Garcia, J.F.; Alexandre, P.A.; Oliveira Junior, G.A.; et al. Genome-wide association with residual body weight gain in Bos indicus cattle. Genet Mol Res 2015, 14, 5229-5233, doi:10.4238/2015.May.18.14.
14	Li, J.; Sun, L.; Sun, J.; Jiang, H. Genome-wide association research on the reproductive traits of Qianhua Mutton Merino sheep. Anim Biosci 2024, 37, 1535-1547, doi:10.5713/ab.23.0365.
15	Sun, J.; Tan, X.; Yang, X.; Bai, L.; Kong, F.; Zhao, G.; Wen, J.; Liu, R. Identification of Candidate Genes for Meat Color of Chicken by Combing Selection Signature Analyses and Differentially Expressed Genes. Genes (Basel) 2022, 13, doi:10.3390/genes13020307.
16	Jiang, B.; Li, L.; Wu, Y.; Wang, X.; Gao, N.; Xu, Z.; Guo, C.; He, S.; Zhang, G.; Chen, Y.; et al. Unveiling Shared Immune Responses in Porcine Alveolar Macrophages during ASFV and PRRSV Infection Using Single-Cell RNA-seq. Microorganisms 2024, 12, doi:10.3390/microorganisms12030563.
17	Cao, G.; Guo, R.; Chen, M.; Sun, C.; Wang, J. PARP12 regulates mouse oocyte meiotic maturation. J Cell Physiol 2023, 238, 1580-1591, doi:10.1002/jcp.31037.
18	Shan, L.; Yang, X.; Liao, X.; Yang, Z.; Zhou, J.; Li, X.; Wang, B. Histone demethylase KDM7A regulates bone homeostasis through balancing osteoblast and osteoclast differentiation. Cell Death Dis 2024, 15, 136, doi:10.1038/s41419-024-06521-z.
19	Assi, R.; Cherifi, C.; Cornelis, F.M.F.; Zhou, Q.; Storms, L.; Pazmino, S.; Coutinho de Almeida, R.; Meulenbelt, I.; Lories, R.J.; Monteagudo, S. Inhibition of KDM7A/B histone demethylases restores H3K79 methylation and protects against osteoarthritis. Ann Rheum Dis 2023, 82, 963-973, doi:10.1136/ard-2022-223789.
20	Huang, Q.X.; Yang, J.; Hu, M.; Lu, W.; Zhong, K.; Wang, Y.; Yang, G.; Loor, J.J.; Han, L. Milk fat globule membrane proteins are involved in controlling the size of milk fat globules during conjugated linoleic acid-induced milk fat depression. J Dairy Sci 2022, 105, 9179-9190, doi:10.3168/jds.2022-22131.
21	Cheong, A.; Lingutla, R.; Mager, J. Expression analysis of mammalian mitochondrial ribosomal protein genes. Gene Expr Patterns 2020, 38, 119147, doi:10.1016/j.gep.2020.119147.
22	Huang, S.; Cao, Y.; Guo, H.; Yao, Y.; Li, L.; Chen, J.; Li, J.; Xiang, X.; Deng, J.; Xiong, J. Up-regulated acylglycerol kinase (AGK) expression associates with gastric cancer progression through the formation of a novel YAP1-AGK-positive loop. J Cell Mol Med 2020, 24, 11133-11145, doi:10.1111/jcmm.15613.
23	Robinson, B.G.; Oster, B.A.; Robertson, K.; Kaltschmidt, J.A. Loss of ASD-related molecule Cntnap2 affects colonic motility in mice. Front Neurosci 2023, 17, 1287057, doi:10.3389/fnins.2023.1287057.
24	Wu, J.; Ren, W.; Liu, J.; Bai, X. CUL1 exacerbates glucocorticoid-induced osteoporosis by enhancing ASAP1 ubiquitination. Hormones (Athens) 2025, 24, 259-274, doi:10.1007/s42000-024-00599-y.
25	Zhang, Z.; Chu, M.; Bao, Q.; Bao, P.; Guo, X.; Liang, C.; Yan, P. Two Different Copy Number Variations of the SOX5 and SOX8 Genes in Yak and Their Association with Growth Traits. Animals (Basel) 2022, 12, doi:10.3390/ani12121587.
26	Liu, S.; Jiang, S.; Huang, L.; Yu, Y. Expression of SASH1 in Preeclampsia and Its Effects on Human Trophoblast. Biomed Res Int 2020, 2020, 5058260, doi:10.1155/2020/5058260.
27	Li, Z.; Ni, J.; Song, D.; Ding, M. Regulatory mechanism of microRNA-128 in osteosarcoma tumorigenesis and evolution through targeting SASH1. Oncol Lett 2018, 15, 8687-8694, doi:10.3892/ol.2018.8397.
28	Purfield, D.C.; Bradley, D.G.; Evans, R.D.; Kearney, F.J.; Berry, D.P. Genome-wide association study for calving performance using high-density genotypes in dairy and beef cattle. Genet Sel Evol 2015, 47, 47, doi:10.1186/s12711-015-0126-4.
29	Sulkava, S.; Haukka, J.; Kaivola, K.; Doagu, F.; Lahtinen, A.; Kantojarvi, K.; Parn, K.; Palta, P.; Myllykangas, L.; Sulkava, R.; et al. Job-related exhaustion risk variant in UST is associated with dementia and DNA methylation. Sci Rep 2024, 14, 13668, doi:10.1038/s41598-024-62600-3.
30	Gao, X.; Guo, Z.; Wang, P.; Liu, Z.; Wang, Z. Transcriptomic analysis reveals the potential crosstalk genes and immune relationship between IgA nephropathy and periodontitis. Front Immunol 2023, 14, 1062590, doi:10.3389/fimmu.2023.1062590.
31	Bedard, K.; Krause, K.H. The NOX family of ROS-generating NADPH oxidases: physiology and pathophysiology. Physiol Rev 2007, 87, 245-313, doi:10.1152/physrev.00044.2005.
32	Guo, Q.; Huang, L.; Bai, H.; Wang, Z.; Bi, Y.; Chen, G.; Jiang, Y.; Chang, G. Genome-Wide Association Study of Potential Meat Quality Trait Loci in Ducks. Genes (Basel) 2022, 13, doi:10.3390/genes13060986.
33	Yin, H.; Hou, X.; Zhang, T.; Shi, L.; Su, Y.Q. Participation of EML6 in the regulation of oocyte meiotic progression in mice. J Biomed Res 2019, 34, 44-53, doi:10.7555/JBR.33.20190014.
34	Yang, H.H.; Han, K.M.; Kim, A.; Kang, Y.; Tae, W.S.; Han, M.R.; Ham, B.J. Neuroimaging and epigenetic analysis reveal novel epigenetic loci in major depressive disorder. Psychol Med 2024, 54, 2585-2598, doi:10.1017/S0033291724000709.
35	Guo, B.; Zhu, H.; Xiao, C.; Zhang, J.; Liu, X.; Fang, Y.; Wei, B.; Zhang, J.; Cao, Y.; Zhan, L. NLRC5 exerts anti-endometriosis effects through inhibiting ERbeta-mediated inflammatory response. BMC Med 2024, 22, 351, doi:10.1186/s12916-024-03571-0.
36	Dias, M.S.; Pedrosa, V.B.; Rocha da Cruz, V.A.; Silva, M.R.; Batista Pinto, L.F. Genome-wide association and functional annotation analysis for the calving interval in Nellore cattle. Theriogenology 2024, 218, 214-222, doi:10.1016/j.theriogenology.2024.01.034.
37	Jiang, Q.; Sherlock, D.N.; Guyader, J.; Loor, J.J. Abundance of Amino Acid Transporters and mTOR Pathway Components in the Gastrointestinal Tract of Lactating Holstein Cows. Animals (Basel) 2023, 13, doi:10.3390/ani13071189.
38	Kehribar, L.; Betul Celik, Z.; Yalcin Kehribar, D.; Eseoglu, I.; Gunaydin, C.; Aydin, M. The relationship of promoter methylation of calcium voltage-gated channel alpha 1 and interleukin-16 to primary osteoarthritis. Eur Rev Med Pharmacol Sci 2023, 27, 4436-4441, doi:10.26355/eurrev_202305_32449.
39	Zhou, X.; DeLucia, M.; Ahn, J. SLX4-SLX1 Protein-independent Down-regulation of MUS81-EME1 Protein by HIV-1 Viral Protein R (Vpr). J Biol Chem 2016, 291, 16936-16947, doi:10.1074/jbc.M116.721183.
40	Jiang, L.J.; Guo, S.B.; Huang, Z.Y.; Li, X.L.; Jin, X.H.; Huang, W.J.; Tian, X.P. PHB promotes bladder cancer cell epithelial-mesenchymal transition via the Wnt/beta-catenin signaling pathway. Pathol Res Pract 2023, 247, 154536, doi:10.1016/j.prp.2023.154536.

## Sheet: Table S5
	Table S5. List of closest genes to SNPs associated with EBVlongevity, their properties and species investigated in the cited literature. The order of SNPs follows the position they occupy on the chromosome. The referenced literature is under the table.
Gene	Properties	Species
RANGAP1	Has role in the development of bones as a factor affecting cell differentiation [1].	Mouse
POLR3H	Affects growing traits in White Rock chicken [2]. In humans, it influences ovarian function and can affect fertility [3]. It is a candidate gene related to the fatty acid composition of Italian Holstein cows [4].	Chicken,
		Human, Cattle
VPS13A	Its loss resulted in reduced lipid droplet abundance under oleate-stimulated conditions [5].	Human
SYCP2	Plays a part in modulating sheep epididymal processes and sperm characteristics in sheep [6]. Associated with recombination rates in pigs [7]. Upregulated after heat stress in Turpan sheep [8], and it was under selection in Iranian sheep [9].	Sheep, Pig
PRELID3B	Associated with milk production in goats [10].	Goat
EFCAB2	Its upregulation had a promoting effect on osteoblast differentiation, as monitored by bone mineralization [11].	Mouse
OPN3	This non-visual photoreceptor directly absorbs light and is expressed in brown adipocytes. However, it does not encode a complete protein [12].	Cattle
SELE	Induces neutrophil recruitment in adipose tissue, which promotes inflammation and lipolysis [13].	Mice
RAP1GAP2	In a methylome-wide study, it was associated with obesity-related traits [14].	Human
NGRN	A candidate gene associated with progressive neuromuscular disorder, a spastic syndrome in cattle [15].	Cattle
AP3B2	It was associated with color component and color intensity in Fleckvieh [16].	Cattle
TRPV3	Highly permeable to calcium, activated by warm temperatures, related to thermosensation [17] and several metabolic processes, including lipolysis [18].	Mouse
DOCK11	Correlated with the length of productive life, days open, and 305-day milk yield in Holstein[19].	Cattle
SLC25A43	Primary target gene of oxidative toxicity in haploid embryonic stem cells [20].	Mouse
IL13RA1	Plays an important role in Salmonella infection [21].	Pig
PGRMC1	By cooperating with prohibitins, it regulates resistance to environmental and oxidative stress [22].	Human
NHS	Mutations lead to severe congenital cataracts, dental defects, mental retardation, and, in development of the organs in the head [23].	Mouse
REPS2	A candidate gene influencing feather growth and maturity [24].	Duck
1	Huang, M.; Chen, B.; Chen, X.; Liu, T.; Liang, S.; Hu, H.; Bai, X.; Gong, Y. RanGAP1 maintains chromosome stability in limb bud mesenchymal cells during bone development. Cell Signal 2024, 120, 111222, doi:10.1016/j.cellsig.2024.111222.
2	Chen, X.; Bai, X.; Liu, H.; Zhao, B.; Yan, Z.; Hou, Y.; Chu, Q. Population Genomic Sequencing Delineates Global Landscape of Copy Number Variations that Drive Domestication and Breed Formation of in Chicken. Front Genet 2022, 13, 830393, doi:10.3389/fgene.2022.830393.
3	Franca, M.M.; Han, X.; Funari, M.F.A.; Lerario, A.M.; Nishi, M.Y.; Fontenele, E.G.P.; Domenice, S.; Jorge, A.A.L.; Garcia-Galiano, D.; Elias, C.F.; et al. Exome Sequencing Reveals the POLR3H Gene as a Novel Cause of Primary Ovarian Insufficiency. J Clin Endocrinol Metab 2019, 104, 2827-2841, doi:10.1210/jc.2018-02485.
4	Palombo, V.; Milanesi, M.; Sgorlon, S.; Capomaccio, S.; Mele, M.; Nicolazzi, E.; Ajmone-Marsan, P.; Pilla, F.; Stefanon, B.; D'Andrea, M. Genome-wide association study of milk fatty acid composition in Italian Simmental and Italian Holstein cows using single nucleotide polymorphism arrays. J Dairy Sci 2018, 101, 11004-11019, doi:10.3168/jds.2018-14413.
5	Chen, S.; Roberts, M.A.; Chen, C.Y.; Markmiller, S.; Wei, H.G.; Yeo, G.W.; Granneman, J.G.; Olzmann, J.A.; Ferro-Novick, S. VPS13A and VPS13C Influence Lipid Droplet Abundance. Contact (Thousand Oaks) 2022, 5, 25152564221125613, doi:10.1177/25152564221125613.
6	Li, Y.; Yang, Y.; Yu, B.; Gao, R.; Wang, X. Transcriptome and Metabolome Analyses Reveal High-Altitude Adaptation Mechanism of Epididymis Sperm Maturation in Tibetan Sheep. Animals (Basel) 2024, 14, doi:10.3390/ani14213117.
7	Brekke, C.; Berg, P.; Gjuvsland, A.B.; Johnston, S.E. Recombination rates in pigs differ between breeds, sexes and individuals, and are associated with the RNF212, SYCP2, PRDM7, MEI1 and MSH4 loci. Genet Sel Evol 2022, 54, 33, doi:10.1186/s12711-022-00723-9.
8	Song, Y.; Zhao, X.; Aihemaiti, A.; Haire, A.; Gao, Y.; Niu, C.; Yang, P.; Liu, G.; Jia, G.; Wusiman, A. The Mechanism of Heat Stress Resistance During Spermatogenesis in Turpan Black Sheep. Front Vet Sci 2022, 9, 846981, doi:10.3389/fvets.2022.846981.
9	Manzari, Z.; Mehrabani-Yeganeh, H.; Nejati-Javaremi, A.; Moradi, M.H.; Gholizadeh, M. Detecting selection signatures in three Iranian sheep breeds. Anim Genet 2019, 50, 298-302, doi:10.1111/age.12772.
10	Zhao, J.; Mu, Y.; Gong, P.; Liu, B.; Zhang, F.; Zhu, L.; Shi, C.; Lv, X.; Luo, J. Whole-genome resequencing of native and imported dairy goat identifies genes associated with productivity and immunity. Front Vet Sci 2024, 11, 1409282, doi:10.3389/fvets.2024.1409282.
11	Kim, M.; Lim, J.; Lee, J.H.; Lee, K.M.; Kim, S.; Park, K.W.; Nho, C.W.; Cho, Y.S. Understanding the functional role of genistein in the bone differentiation in mouse osteoblastic cell line MC3T3-E1 by RNA-seq analysis. Sci Rep 2018, 8, 3257, doi:10.1038/s41598-018-21601-9.
12	Kachi, E.; Kazama, K.; Murakami, M.; Onda, K. Opsin 3, encoding a non-visual photoreceptor, is a pseudogene in cattle. Res Vet Sci 2025, 186, 105586, doi:10.1016/j.rvsc.2025.105586.
13	Rodrigues, R.M.; He, Y.; Hwang, S.; Bertola, A.; Mackowiak, B.; Ahmed, Y.A.; Seo, W.; Ma, J.; Wang, X.; Park, S.H.; et al. E-Selectin-Dependent Inflammation and Lipolysis in Adipose Tissue Exacerbate Steatosis-to-NASH Progression via S100A8/9. Cell Mol Gastroenterol Hepatol 2022, 13, 151-171, doi:10.1016/j.jcmgh.2021.08.002.
14	Justice, A.E.; Chittoor, G.; Gondalia, R.; Melton, P.E.; Lim, E.; Grove, M.L.; Whitsel, E.A.; Liu, C.T.; Cupples, L.A.; Fernandez-Rhodes, L.; et al. Methylome-wide association study of central adiposity implicates genes involved in immune and endocrine systems. Epigenomics 2020, 12, 1483-1499, doi:10.2217/epi-2019-0276.
15	Jacinto, J.G.P.; Letko, A.; Hafliger, I.M.; Akyurek, E.E.; Sacchetto, R.; Gentile, A.; Drogemuller, C. Whole genome sequencing reveals candidate causal genetic variants for spastic syndrome in Holstein cattle. Sci Rep 2024, 14, 31188, doi:10.1038/s41598-024-82446-z.
16	Mészáros, G.; Petautschnig, E.; Schwarzenbacher, H.; Sölkner, J. Genomic regions influencing coat color saturation and facial markings in Fleckvieh cattle. Anim Genet 2015, 46, 3, doi:10.1111/age.12249.
17	Lei, J.; Yoshimoto, R.U.; Matsui, T.; Amagai, M.; Kido, M.A.; Tominaga, M. Involvement of skin TRPV3 in temperature detection regulated by TMEM79 in mice. Nat Commun 2023, 14, 4104, doi:10.1038/s41467-023-39712-x.
18	Hu, Y.; Zou, W.; Zhang, L.; Zhang, S.; Hu, L.; Song, Z.; Kong, S.; Gao, Y.; Zhang, J.; Yang, Y.; et al. TRPV3 facilitates lipolysis and attenuates diet-induced obesity via activation of the NRF2/FSP1 signaling axis. Free Radic Biol Med 2024, 221, 155-168, doi:10.1016/j.freeradbiomed.2024.05.035.
19	Saowaphak, P.; Duangjinda, M.; Plaengkaeo, S.; Suwannasing, R.; Boonkum, W. Genetic correlation and genome-wide association study (GWAS) of the length of productive life, days open, and 305-days milk yield in crossbred Holstein dairy cattle. Genet Mol Res 2017, 16, doi:10.4238/gmr16029091.
20	Zhang, J.; Zhao, Y.; Tian, Y.; Geng, M.; Liu, Y.; Zhang, W.; Shuai, L. Genome-wide screening in the haploid system reveals Slc25a43 as a target gene of oxidative toxicity. Cell Death Dis 2022, 13, 284, doi:10.1038/s41419-022-04738-4.
21	Yao, M.; Gao, W.; Tao, H.; Yang, J.; Liu, G.; Huang, T. Regulation signature of miR-143 and miR-26 in porcine Salmonella infection identified by binding site enrichment analysis. Mol Genet Genomics 2016, 291, 789-799, doi:10.1007/s00438-015-1146-z.
22	Liu, H.; Franken, A.; Bielfeld, A.P.; Fehm, T.; Niederacher, D.; Cheng, Z.; Neubauer, H.; Stamm, N. Progesterone-induced progesterone receptor membrane component 1 rise-to-decline changes are essential for decidualization. Reprod Biol Endocrinol 2024, 22, 20, doi:10.1186/s12958-024-01188-9.
23	Sharma, S.; Koh, K.S.; Collin, C.; Dave, A.; McMellon, A.; Sugiyama, Y.; McAvoy, J.W.; Voss, A.K.; Gecz, J.; Craig, J.E. NHS-A isoform of the NHS gene is a novel interactor of ZO-1. Exp Cell Res 2009, 315, 2358-2372, doi:10.1016/j.yexcr.2009.05.008.
24	Ma, S.; Li, P.; Liu, H.; Xi, Y.; Xu, Q.; Qi, J.; Wang, J.; Li, L.; Wang, J.; Hu, J.; et al. Genome-wide association analysis of the primary feather growth traits of duck: identification of potential Loci for growth regulation. Poult Sci 2023, 102, 102243, doi:10.1016/j.psj.2022.102243.

## Sheet: Table S6
	Table S6. List of genes located between nearby SNPs associated with EBVs for udder and longevity, their properties and species investigated in the cited literature. The order of SNPs follows the position they occupy on the chromosome. The referenced literature is under the table.
Gene	Properties	Species
GPR85	LncRNA71132 highly affected the expression of miRNA (miR)-143 via GPR85 [1]. lncRNA71132 might be used as a therapy for hypersensitivity caused by bone cancer.	Human, Mouse
	Administration of cholecystokinin-2 receptor antagonists JNJ-26070109 and YF476 inhibited the incidence of pancreatic ductal adenocarcinoma in male and female mice [2]. It is downregulated in JNJ-26070109-treated mice.
	Upregulated by obesity and Roux-en-Y gastric bypass surgery, which may lead to the differentiation of enteroendocrine and enterochromaffin cells. As a result, activation of these receptors is applicable as a non-surgical opportunity for the discharge of anorectic hormones [3].
	miR-29 regulates some RNAs with key functions in the cytoskeletal system, as well as RNAs associated with the macrophage family (GPR85 and NFIA). [4].
	Identified from the forebrains of wild-type and transgenic mice. Its expression was much higher in the transgenic mice than in the wild-type mice [5].
	Its transcripts were identified in the human brain, spleen, and placenta [6].
BMT2	Functions as an S-adenosylmethionine sensor for MTORC1 signaling, which regulates cell growth and metabolism in response to environmental signals [7].	Human
TMEM168	Its overexpression reduced gamma-aminobutyric acid levels in the nucleus accumbens, affecting the anxiety level and the sensorimotor gating of mice [8].	Mouse
LSMEM1	Both bisphenol A (BPA) and bisphenol S inhibited the secretion of progesterone by ovine granulosa cells, which might cause a severe decline in the fertility of the affected animals. BPA affected the expression of LSMEM1 [9].	Cattle
IFRD1	A key factor in the protection, conservation, and rapid regeneration of urothelial cells in the bladder in mice, differentially expressed in the Longissimus dorsi muscle of lean-type (Duroc × Landrace × Yorkshire) and fat-type (Laiwu) pigs [10]. Linked to the incidence of a congenital anomaly called lambdoid craniosynostosis [11]. Associated with body size, growth, and reproduction traits in rabb…	Mouse, Human, Pig, Rabbit, Sheep
ZNF277	A colon cancer oncogene and an intestinal transit-amplifying marker in humans [17]. Crucial for the maintenance of podocyte structure and function [18]. A novel murine candidate gene in colon cancer [19].	Human, Mouse
DOCK4	Expressed in both humans and mice and is involved in the coordination of ghrelin secretion in gastric X/A-like cells. DOCK4 impacts goblet cell differentiation in the intestine [20].	Human, Mouse, Duck
	Has role in the inactivation of metastatic-specific signaling pathways in melanomas, which leads to a fatal outcome in patients with melanoma [21]. Supports the transport of low-density lipoprotein into the artery wall and subsequently facilitated the occurrence of atherosclerosis in mice [22]. Has a crucial role in the regulation of intercellular connections, which are disturbed during carcinoge…
	RNA: ribonucleic acid
1	Ni, H.; Xu, M.; Kuang, J.; Xu, C.; He, Q.; Luo, G.; Fu, J.; Zhu, J.; Ni, C.; Zhao, B.; et al. Upregulation of LncRNA71132 in the spinal cord regulates hypersensitivity in a rat model of bone cancer pain. Pain 2023, 164, 180-196, doi:10.1097/j.pain.0000000000002678.
2	Mohammed, A.; Janakiram, N.B.; Suen, C.; Stratton, N.; Lightfoot, S.; Singh, A.; Pathuri, G.; Ritchie, R.; Madka, V.; Rao, C.V. Targeting cholecystokinin-2 receptor for pancreatic cancer chemoprevention. Mol Carcinog 2019, 58, 1908-1918, doi:10.1002/mc.23084.
3	Peiris, M.; Aktar, R.; Raynel, S.; Hao, Z.; Mumphrey, M.B.; Berthoud, H.R.; Blackshaw, L.A. Effects of Obesity and Gastric Bypass Surgery on Nutrient Sensors, Endocrine Cells, and Mucosal Innervation of the Mouse Colon. Nutrients 2018, 10, doi:10.3390/nu10101529.
4	Franceschetti, T.; Kessler, C.B.; Lee, S.K.; Delany, A.M. miR-29 promotes murine osteoclastogenesis by regulating osteoclast commitment and migration. J Biol Chem 2013, 288, 33347-33360, doi:10.1074/jbc.M113.484568.
5	Yuri, M.; Hiramoto, M.; Naito, M.; Matsumoto, M.; Matsumoto, S.; Morita, S.; Mori, K.; Yokota, H.; Teramura, T. Identification and relative quantitation of an orphan G-protein coupled receptor SREB2 (GPR85) protein in tissue using a linear ion trap mass spectrometer. J Proteome Res 2011, 10, 2658-2663, doi:10.1021/pr101252p.
6	Hellebrand, S.; Wittenberger, T.; Schaller, H.C.; Hermans-Borgmeyer, I. Gpr85, a novel member of the G-protein coupled receptor family, prominently expressed in the developing mouse cerebral cortex. Brain Res Gene Expr Patterns 2001, 1, 13-16, doi:10.1016/s1567-133x(01)00002-3.
7	Gu, X.; Orozco, J.M.; Saxton, R.A.; Condon, K.J.; Liu, G.Y.; Krawczyk, P.A.; Scaria, S.M.; Harper, J.W.; Gygi, S.P.; Sabatini, D.M. SAMTOR is an S-adenosylmethionine sensor for the mTORC1 pathway. Science 2017, 358, 813-818, doi:10.1126/science.aao3265.
8	Fu, K.; Miyamoto, Y.; Sumi, K.; Saika, E.; Muramatsu, S.I.; Uno, K.; Nitta, A. Overexpression of transmembrane protein 168 in the mouse nucleus accumbens induces anxiety and sensorimotor gating deficit. PLoS One 2017, 12, e0189006, doi:10.1371/journal.pone.0189006.
9	Teteau, O.; Vitorino Carvalho, A.; Papillier, P.; Mandon-Pepin, B.; Jouneau, L.; Jarrier-Gaillard, P.; Desmarchais, A.; Lebachelier de la Riviere, M.E.; Vignault, C.; Maillard, V.; et al. Bisphenol A and bisphenol S both disrupt ovine granulosa cell steroidogenesis but through different molecular pathways. J Ovarian Res 2023, 16, 30, doi:10.1186/s13048-023-01114-4.
10	Fashemi, B.E.; Rougeau, A.K.; Salazar, A.M.; Bark, S.J.; Chappidi, R.; Brown, J.W.; Cho, C.J.; Mills, J.C.; Mysorekar, I.U. IFRD1 is required for maintenance of bladder epithelial homeostasis. iScience 2024, 27, 111282, doi:10.1016/j.isci.2024.111282.
11	Timberlake, A.T.; Kiziltug, E.; Jin, S.C.; Nelson-Williams, C.; Loring, E.; Yale Center for Genome, A.; Allocco, A.; Marlier, A.; Banka, S.; Stuart, H.; et al. De novo mutations in the BMP signaling pathway in lambdoid craniosynostosis. Hum Genet 2023, 142, 21-32, doi:10.1007/s00439-022-02477-2.
12	Ballan, M.; Schiavo, G.; Bovo, S.; Schiavitto, M.; Negrini, R.; Frabetti, A.; Fornasini, D.; Fontanesi, L. Comparative analysis of genomic inbreeding parameters and runs of homozygosity islands in several fancy and meat rabbit breeds. Anim Genet 2022, 53, 849-862, doi:10.1111/age.13264.
13	Song, Y.; Zhang, Q.; Shi, J.; Fu, L.; Cheng, S. Screening of Genes Related to Growth, Development and Meat Quality of Sahan Crossbred F1 Sheep Based on RNA-Seq Technology. Front Vet Sci 2022, 9, 831519, doi:10.3389/fvets.2022.831519.
14	Kim, K.H.; Kim, A.; Park, C.I. Data on molecular characterisation and expression analysis of the interferon-related developmental regulator 2 (IFRD2) gene from red sea bream, Pagrus major. Data Brief 2019, 25, 104142, doi:10.1016/j.dib.2019.104142.
15	Onishi, Y.; Park, G.; Iezaki, T.; Horie, T.; Kanayama, T.; Fukasawa, K.; Ozaki, K.; Hinoi, E. The transcriptional modulator Ifrd1 is a negative regulator of BMP-2-dependent osteoblastogenesis. Biochem Biophys Res Commun 2017, 482, 329-334, doi:10.1016/j.bbrc.2016.11.063.
16	Lewis, M.A.; Sharabash, N.; Miao, Z.F.; Lyons, L.N.; Piccirillo, J.; Kallogjeri, D.; Schootman, M.; Mutch, M.; Yan, Y.; Levin, M.S.; et al. Increased IFRD1 Expression in Human Colon Cancers Predicts Reduced Patient Survival. Dig Dis Sci 2017, 62, 3460-3467, doi:10.1007/s10620-017-4819-0.
17	Xie, G.; Peng, Z.; Liang, J.; Larabee, S.M.; Drachenberg, C.B.; Yfantis, H.; Raufman, J.P. Zinc finger protein 277 is an intestinal transit-amplifying cell marker and colon cancer oncogene. JCI Insight 2022, 7, doi:10.1172/jci.insight.150894.
18	Lu, Y.; Ye, Y.; Bao, W.; Yang, Q.; Wang, J.; Liu, Z.; Shi, S. Genome-wide identification of genes essential for podocyte cytoskeletons based on single-cell RNA sequencing. Kidney Int 2017, 92, 1119-1129, doi:10.1016/j.kint.2017.04.022.
19	Cheng, K.; Xie, G.; Khurana, S.; Heath, J.; Drachenberg, C.B.; Timmons, J.; Shah, N.; Raufman, J.P. Divergent effects of muscarinic receptor subtype gene ablation on murine colon tumorigenesis reveals association of M3R and zinc finger protein 277 expression in colon neoplasia. Mol Cancer 2014, 13, 77, doi:10.1186/1476-4598-13-77.
20	Huang, Y.; Yang, Y.; Zhao, Y.; Guo, D.; Chen, L.; Shi, L.; Xu, G. DOCK4 regulates ghrelin production in gastric X/A-like cells. J Endocrinol Invest 2022, 45, 1447-1454, doi:10.1007/s40618-022-01785-8.
21	Aladowicz, E.; Granieri, L.; Marocchi, F.; Punzi, S.; Giardina, G.; Ferrucci, P.F.; Mazzarol, G.; Capra, M.; Viale, G.; Confalonieri, S.; et al. ShcD Binds DOCK4, Promotes Ameboid Motility and Metastasis Dissemination, Predicting Poor Prognosis in Melanoma. Cancers (Basel) 2020, 12, doi:10.3390/cancers12113366.
22	Huang, L.; Chambliss, K.L.; Gao, X.; Yuhanna, I.S.; Behling-Kelly, E.; Bergaya, S.; Ahmed, M.; Michaely, P.; Luby-Phelps, K.; Darehshouri, A.; et al. SR-B1 drives endothelial cell LDL transcytosis via DOCK4 to promote atherosclerosis. Nature 2019, 569, 565-569, doi:10.1038/s41586-019-1140-4.
23	Yajnik, V.; Paulding, C.; Sordella, R.; McClatchey, A.I.; Saito, M.; Wahrer, D.C.; Reynolds, P.; Bell, D.W.; Lake, R.; van den Heuvel, S.; et al. DOCK4, a GTPase activator, is disrupted during tumorigenesis. Cell 2003, 112, 673-684, doi:10.1016/s0092-8674(03)00155-7.
24	Ma, S.; Li, P.; Liu, H.; Xi, Y.; Xu, Q.; Qi, J.; Wang, J.; Li, L.; Wang, J.; Hu, J.; et al. Genome-wide association analysis of the primary feather growth traits of duck: identification of potential Loci for growth regulation. Poult Sci 2023, 102, 102243, doi:10.1016/j.psj.2022.102243.
